# Supplementary material for: Decreased accuracy of forensic DNA mixture analysis for groups with lower genetic diversity
Source: iScience. 2024 Sep 28;27(11):111067. doi: 10.1016/j.isci.2024.111067 (PMC11539586; doi:10.1016/j.isci.2024.111067)
Supplement: Data S1. Table S2 [file mmc2.xlsx]

## Sheet: Sheet1
Simulation Group Genetic Diversity	Reference Group Genetic Diversity	Power Rate	Number of Contributors
0.78995	0.72417	0.9998	4
0.7811	0.72417	0.9998	4
0.77415	0.72417	0.9998	4
0.76924	0.72417	0.9999	4
0.80265	0.72417	0.9999	4
0.7882	0.72417	0.9972	5
0.77519	0.72417	0.9954	5
0.77519	0.67808	0.9998	5
0.74114	0.72417	0.9996	5
0.74114	0.67808	0.9999	5
0.76843	0.72417	0.9983	5
0.78898	0.72417	0.9955	5
0.78995	0.72417	0.9734	5
0.78995	0.67808	0.9996	5
0.70712	0.72417	0.9999	5
0.7811	0.72417	0.984	5
0.7811	0.67808	0.9998	5
0.77415	0.72417	0.9864	5
0.77415	0.67808	0.9997	5
0.70158	0.72417	0.9997	5
0.79107	0.72417	0.9847	5
0.79107	0.67808	0.9995	5
0.76924	0.72417	0.994	5
0.76924	0.67808	0.9998	5
0.80265	0.72417	0.9881	5
0.80265	0.67808	0.9996	5
0.78425	0.72417	0.9961	5
0.78479	0.72417	0.9965	5
0.78479	0.67808	0.9999	5
0.78735	0.72417	0.9945	5
0.79251	0.72417	0.9954	5
0.79251	0.67808	0.9999	5
0.7824	0.72417	0.9929	5
0.79463	0.72417	0.9939	5
0.79463	0.67808	0.9999	5
0.78683	0.72417	0.9941	5
0.78683	0.67808	0.9999	5
0.7689	0.72417	0.9938	5
0.7689	0.67808	0.9998	5
0.7286	0.72417	0.9999	5
0.7882	0.72417	0.9527	6
0.7882	0.67808	0.9965	6
0.77519	0.72417	0.9308	6
0.77519	0.67808	0.9933	6
0.74114	0.72417	0.9815	6
0.74114	0.67808	0.9968	6
0.76843	0.72417	0.9655	6
0.76843	0.67808	0.9989	6
0.78898	0.72417	0.9397	6
0.78898	0.67808	0.9953	6
0.78995	0.72417	0.8527	6
0.78995	0.67808	0.9768	6
0.70712	0.72417	0.9962	6
0.70712	0.67808	0.9991	6
0.7811	0.72417	0.8668	6
0.7811	0.67808	0.9869	6
0.77415	0.72417	0.878	6
0.77415	0.67808	0.9883	6
0.70158	0.72417	0.988	6
0.70158	0.67808	0.9988	6
0.79107	0.72417	0.8701	6
0.79107	0.67808	0.9838	6
0.76924	0.72417	0.926	6
0.76924	0.67808	0.9873	6
0.80265	0.72417	0.8983	6
0.80265	0.67808	0.9863	6
0.78425	0.72417	0.9298	6
0.78425	0.67808	0.9944	6
0.78479	0.72417	0.9364	6
0.78479	0.67808	0.9968	6
0.78735	0.72417	0.9304	6
0.78735	0.67808	0.9951	6
0.72906	0.72417	0.9987	6
0.72906	0.67808	0.9993	6
0.79251	0.72417	0.9199	6
0.79251	0.67808	0.9919	6
0.7824	0.72417	0.9046	6
0.7824	0.67808	0.9951	6
0.74098	0.72417	0.9925	6
0.74098	0.67808	0.9988	6
0.79463	0.72417	0.928	6
0.79463	0.67808	0.9958	6
0.78683	0.72417	0.9269	6
0.78683	0.67808	0.997	6
0.7689	0.72417	0.9314	6
0.7689	0.67808	0.9915	6
0.7286	0.72417	0.9938	6
0.7286	0.67808	0.9971	6
