# Supplementary material for: Decreased accuracy of forensic DNA mixture analysis for groups with lower genetic diversity
Source: iScience. 2024 Sep 28;27(11):111067. doi: 10.1016/j.isci.2024.111067 (PMC11539586; doi:10.1016/j.isci.2024.111067)
Supplement: Data S2. Table S3 [file mmc3.xlsx]

## Sheet: Copy of Table_S2
	Average Expected Heterozygosity	Group used in correctly specified reference group analysis	Group used in mis-specified reference group analysis
Tojolabal.240	0.673529	TRUE	FALSE
Tzeltal.240	0.678077	TRUE	TRUE
Ojbwe.243	0.698321	TRUE	FALSE
FBINavajo_expanded	0.701584	TRUE	TRUE
NahuaChapala.240	0.70496	TRUE	FALSE
Tzotzil.240	0.706096	TRUE	FALSE
FBIApache_expanded	0.70712	TRUE	TRUE
Mazatex.240	0.720682	TRUE	FALSE
S.Africa.2	0.724169	TRUE	TRUE
WNahua.240	0.728599	TRUE	TRUE
NahuaPuebla.240	0.729058	TRUE	TRUE
Romani.5	0.740196	TRUE	FALSE
Salishan.243_source	0.740976	TRUE	TRUE
Cree.243_source	0.741138	TRUE	TRUE
Mexico.4	0.744885	TRUE	FALSE
Mayan.240	0.747029	TRUE	FALSE
Mexico.5	0.760265	TRUE	FALSE
China.14	0.767222	TRUE	FALSE
Serbia.2	0.767765	TRUE	FALSE
Eygpt.1	0.768427	TRUE	TRUE
Colombia.4	0.768505	TRUE	FALSE
Tibet.6	0.768896	TRUE	TRUE
Siberia	0.769008	TRUE	FALSE
FBISWHisp_expanded	0.769238	TRUE	TRUE
Mexico.3	0.772074	TRUE	FALSE
SaudiArabia	0.772723	TRUE	FALSE
Berber.3	0.772804	TRUE	FALSE
China.6	0.773449	TRUE	FALSE
China.21	0.773484	TRUE	FALSE
China.17	0.773892	TRUE	FALSE
FBIGuamFilipinos_expanded	0.774154	TRUE	TRUE
China.5	0.77519	TRUE	TRUE
E.Slovak.5	0.77542	TRUE	FALSE
SantaCruz.250	0.776906	TRUE	FALSE
China.26	0.777607	TRUE	FALSE
Chubut.250	0.777665	TRUE	FALSE
Colombia.6	0.778169	TRUE	FALSE
Berber.2	0.778909	TRUE	FALSE
Angola.1	0.779158	TRUE	FALSE
Colombia.1	0.77926	TRUE	FALSE
Croatia.1	0.78059	TRUE	FALSE
FBICauc_expanded	0.781104	TRUE	TRUE
Neuquen.250	0.781108	TRUE	FALSE
Uganda	0.781455	TRUE	FALSE
Albania	0.781509	TRUE	FALSE
S.Africa.1	0.782092	TRUE	FALSE
Turkish.220	0.782165	TRUE	FALSE
E.Slovak.6	0.782384	TRUE	FALSE
Romani.6	0.782399	TRUE	TRUE
Serbia.1	0.783006	TRUE	FALSE
WRomanian.235	0.783182	TRUE	FALSE
BahiaBlanca.238	0.783488	TRUE	FALSE
Portugal.2	0.784069	TRUE	FALSE
Malaysia.1	0.784118	TRUE	FALSE
China.34	0.784206	TRUE	FALSE
Hungary.3	0.784247	TRUE	TRUE
CanCau.243	0.784418	TRUE	FALSE
Macedonia.2	0.784788	TRUE	TRUE
Cordoba.250	0.785176	TRUE	FALSE
MarDelPlata.238	0.785554	TRUE	FALSE
Khoe	0.78556	TRUE	FALSE
Romani.1	0.785731	TRUE	FALSE
Greece.2	0.7861	TRUE	FALSE
Spain.4	0.786832	TRUE	TRUE
SABlack.242	0.78698	TRUE	FALSE
Maldives	0.787345	TRUE	TRUE
Italy.7	0.787356	TRUE	FALSE
SAWhite.242	0.787435	TRUE	FALSE
BuenosAires.250	0.787905	TRUE	FALSE
Berber.1	0.788198	TRUE	TRUE
Eygpt.2	0.788977	TRUE	TRUE
Colombia.3	0.78963	TRUE	FALSE
FBIAfAm_expanded	0.789947	TRUE	TRUE
Colombia.2	0.790845	TRUE	FALSE
FBISEHisp_expanded	0.791068	TRUE	TRUE
ParanaBrazil.241	0.792509	TRUE	TRUE
SAIndian.242	0.793487	TRUE	FALSE
San	0.794627	TRUE	TRUE
Bangladesh.248	0.795812	TRUE	FALSE
S.Af.Colored	0.797105	TRUE	FALSE
Brazil.4	0.797349	TRUE	FALSE
FBITrinidad_expanded	0.802645	TRUE	TRUE
SAColoured.242	0.80397	TRUE	FALSE
